# Supplementary material for: ECG-Only Cognitive Workload State Classification in Laparoscopic Training Using Raw and Recurrence-Plot Representations
Source: Sensors (Basel). 2026 Jul 12;26(14):4427. doi: 10.3390/s26144427 (PMC13417929; doi:10.3390/s26144427)
Supplement: Supplementary file 1 [file sensors-26-04427-s001.zip]

Archive with 1 entries (1 files):
- sensors-4364131-supplementary.pdf
